# Supplementary material for: Early-Life Behavioral Time Budgets of a Local Dairy Sheep Breed in Indoor and Pasture Systems
Source: Animals (Basel). 2026 Mar 5;16(5):816. doi: 10.3390/ani16050816 (PMC12985204; doi:10.3390/ani16050816)
Supplement: Supplementary file 1 [file animals-16-00816-s001.zip]

Archive with 2 entries (2 files):
- Supplementary_file_2.pdf
- Supplementary_file_1.pdf
